# Supplementary material for: Quinolizidines as Novel SARS-CoV-2 Entry Inhibitors
Source: Int J Mol Sci. 2022 Aug 25;23(17):9659. doi: 10.3390/ijms23179659 (PMC9455918; doi:10.3390/ijms23179659)
Supplement: Supplementary file 1 [file ijms-23-09659-s001.zip]

Archive with 1 entries (1 files):
- ijms-1820441-supplementary.pdf
